# Supplementary material for: Year-round monitoring reveals prevalence of fatal bird-window collisions at the Virginia Tech Corporate Research Center
Source: PeerJ. 2018 Apr 4;6:e4562. doi: 10.7717/peerj.4562 (PMC5889704; doi:10.7717/peerj.4562)
Supplement: Supplemental Information 6 — Raw data. [file peerj-06-4562-s006.csv]

BuildingNumber	BirdDeaths	ForestArea	GrassArea	ImperviousArea	WaterArea	TreeArea	TotalArea	PercentForest	PercentGrass	PercentImpervious	PercentWater	PercentTree	PercentTotal	WindowArea	Observations
1	15	840	4391	5966	0	3721	14917.11667	6	29	40	0	25	100	219.2108545	165
2	9	0	5569	7369	0	2002	14939.48453	0	37	49	0	13	100	190.7384572	169
3	14	1714	4593	11427	0	2673	20406.40916	8	23	56	0	13	100	294.4955246	157
4	7	0	5540	8650	0	2336	16525.8917	0	34	52	0	14	100	89.84360354	164
7	17	0	5043	12386	0	755	18184.36243	0	28	68	0	4	100	628.3796897	165
8	1	0	2680	9112	0	1105	12897.03075	0	21	71	0	9	100	18.29820082	153
9	7	0	6645	8176	0	1352	16173.73221	0	41	51	0	8	100	693.9380147	128
10	8	1923	4539	9263	0	2071	17796.22253	11	26	52	0	12	100	489.8738944	159
11	29	4065	2693	5167	0	4223	16147.55987	25	17	32	0	26	100	451.4487365	98
12	30	0	5563	11030	0	222	16815.03873	0	33	66	0	1	100	492.1753853	164
14	14	561	4693	9848	0	1257	16358.70224	3	29	60	0	8	100	668.2301035	159
15	15	0	9573	11598	0	4246	25417.57652	0	38	46	0	17	100	536.511627	135
16	15	0	5211	6935	0	3434	15580.14741	0	33	45	0	22	100	527.5192037	129
17	6	0	8345	8727	0	835	17907.22174	0	47	49	0	5	100	286.4982864	129
20	16	0	6569	9315	693	1139	17716.59334	0	37	53	4	6	100	495.4536691	132
21	10	0	5637	7826	3277	914	17654.5938	0	32	44	19	5	100	532.1449557	133
23	3	0	6642	6531	0	3140	16312.91849	0	41	40	0	19	100	408.4378154	127
24	7	1688	7828	13255	0	480	23251.42359	7	34	57	0	2	100	484.1601749	134
26	2	0	13587	8153	0	1480	23219.94078	0	59	35	0	6	100	396.2866474	129
27	6	0	6293	8092	0	1974	16358.77923	0	38	49	0	12	100	520.0295535	129
30	8	0	9382	8368	0	67	17816.79452	0	53	47	0	0	100	380.3544122	116
31	1	0	7111	10914	0	0	18024.87645	0	39	61	0	0	100	413.9796475	31
