# Supplementary material for: Year-round monitoring reveals prevalence of fatal bird-window collisions at the Virginia Tech Corporate Research Center
Source: PeerJ. 2018 Apr 4;6:e4562. doi: 10.7717/peerj.4562 (PMC5889704; doi:10.7717/peerj.4562)
Supplement: Supplemental Information 8 — Official survey and incidental reports of bird-window collisions on the Virginia Tech campus (September 2014–May 2015). [file peerj-06-4562-s008.xlsx]

## Sheet: Sheet1
Observer	Date (m/d/yy)	Building #	Start Time (military)	End Time (military)	Species (no detections = none)	Building Side	Comments
JH	2014-09-10	cheatham	15:10:00	15:30:00	none
JH	2014-09-10	fralin	15:35:00	16:00:00	none
JH	2014-09-10	mcbryde	14:30:00	14:50:00	none
JH	2014-09-12	cheatham	15:00:00	15:15:00	none
JH	2014-09-12	fralin	15:18:00	15:35:00	none
JH	2014-09-12	mcbryde	14:31:00	14:45:00	none
JH	2014-09-15	cheatham	14:46:00	15:05:00	none
JH	2014-09-15	fralin	15:07:00	15:23:00	none
JH	2014-09-15	mcbryde	14:25:00	14:40:00	none
reported by student	2014-09-16	New Residence Hall East	x	x	American Goldfinch
reported by student	2014-09-16	fralin	x	x	Yellow-billed Cuckoo
JH	2014-09-17	cheatham	14:55:00	15:11:00	none
JH	2014-09-17	fralin	15:15:00	15:32:00	none
JH	2014-09-17	mcbryde	14:27:00	14:39:00	none
JH	2014-09-19	cheatham	15:05:00	15:19:00	none
JH	2014-09-19	fralin	15:21:00	15:38:00	none
JH	2014-09-19	mcbryde	14:30:00	14:47:00	none
AL	2014-09-22	x	x	x	Common Yellowthroat	C	Stunned, died later in the night
AL	2014-09-22	177 (Newman Library)	18:11:00	18:20:00	none
AL	2014-09-22	136 (Signature Engineering Building)	17:47:00	18:03:00	Ruby-throated hummingbird	D
AL	2014-09-22	156 (Davidson)	17:06:00	17:39:00	unknown	C	dark feathers, decaying
AL	2014-09-24	signature eng bldg	17:18:00	17:26:00	none
AL	2014-09-24	newman library	17:45:00	17:56:00	none
AL	2014-09-24	davidson	16:56:00	17:09:00	unknown	C	dark feathers, decaying (different from 9/22/14)
AL	2014-09-26	davidson	15:40:00	15:50:00	none
AL	2014-09-26	signature eng bldg	15:58:00	16:07:00	none
AL	2014-09-26	newman library	16:17:00	16:26:00	none
AL	2014-09-29	davidson	17:00:00	17:10:00	none
AL	2014-09-29	signature eng bldg	17:20:00	17:27:00	none
AL	2014-09-29	newman library	17:37:00	17:47:00	none
LB	2014-09-30	Wallace	15:00:00	15:15:00	none
LB	2014-09-30	Cowgill	15:16:00	15:30:00	none
LB	2014-09-30	Derring	15:32:00	15:50:00	none
AL	2014-10-01	signature eng bldg	17:21:00	17:32:00	Common Yellowthroat	D
AL	2014-10-01	newman library	18:15:00	18:31:00	Hermit Thrush	E
AL	2014-10-01	davidson	17:07:00	17:13:00	none
LB	2014-10-02	Derring	17:00:00	17:25:00	none
LB	2014-10-02	Cowgill	17:26:00	17:45:00	none
LB	2014-10-02	Wallace	17:50:00	18:07:00	none
AL	2014-10-03	davidson	15:45:00	15:54:00	none
AL	2014-10-03	signature eng bldg	16:03:00	16:12:00	none
AL	2014-10-03	newman library	16:23:00	16:31:00	none
reported by student	2014-10-03	fralin	x	x	unknown
AL	2014-10-06	signature eng bldg	17:20:00	17:33:00	Eastern Towhee	E
JH	2014-10-06	cheatham	15:16:00	15:31:00	none
JH	2014-10-06	fralin	15:00:00	15:14:00	none
JH	2014-10-06	mcbryde	14:25:00	14:40:00	none
AL	2014-10-06	newman library	17:42:00	17:50:00	none
AL	2014-10-06	davidson	16:58:00	17:11:00	unknown	A	Pile of unidentified feathers
LB	2014-10-07	Wallace	15:30:00	15:34:00	Unknown	F
LB	2014-10-07	Wallace	15:40:00	15:48:00	none
JH	2014-10-08	cheatham	15:20:00	15:35:00	none
JH	2014-10-08	fralin	15:03:00	15:18:00	none
JH	2014-10-08	mcbryde	14:30:00	14:46:00	none
AL	2014-10-08	davidson	16:59:00	17:05:00	none
AL	2014-10-08	signature eng bldg	17:12:00	17:19:00	none
AL	2014-10-08	newman library	17:29:00	17:37:00	none
reported by student	2014-10-09	dietrick	x	x	unknown
JH	2014-10-10	cheatham	15:23:00	15:40:00	none
JH	2014-10-10	fralin	15:04:00	15:20:00	none
JH	2014-10-10	mcbryde	14:30:00	14:50:00	none
JH	2014-10-13	cheatham	15:25:00	15:41:00	none
JH	2014-10-13	fralin	15:06:00	15:23:00	none
JH	2014-10-13	mcbryde	14:35:00	14:52:00	none
AL	2014-10-13	davidson	16:53:00	17:00:00	none
AL	2014-10-13	newman library	17:39:00	17:47:00	none
AL	2014-10-13	signature eng bldg	17:08:00	17:28:00	Song Sparrow	D
reported by student	2014-10-13	litton reeves	x	x	Swainson's Thrush
JH	2014-10-15	cheatham	11:00:00	11:20:00	none
JH	2014-10-15	fralin	11:22:00	11:41:00	none
JH	2014-10-15	mcbryde	14:25:00	14:42:00	none
AL	2014-10-15	newman library	17:09:00	17:16:00	none
AL	2014-10-15	davidson	18:16:00	18:23:00	none
AL	2014-10-15	signature eng bldg	18:31:00	18:37:00	none
JH	2014-10-17	cheatham	11:30:00	11:45:00	none
JH	2014-10-17	fralin	11:47:00	12:00:00	none
JH	2014-10-17	mcbryde	14:23:00	14:43:00	none
AL	2014-10-17	davidson	15:57:00	16:04:00	none
AL	2014-10-17	signature eng bldg	16:11:00	16:16:00	none
AL	2014-10-17	newman library	16:25:00	16:35:00	none
JH	2014-10-20	cheatham	11:31:00	11:46:00	none
JH	2014-10-20	fralin	11:47:00	12:02:00	none
JH	2014-10-20	mcbryde	14:30:00	14:47:00	none
AL	2014-10-20	davidson	17:08:00	17:14:00	none
AL	2014-10-20	newman library	17:20:00	17:29:00	none
AL	2014-10-20	signature eng bldg	17:35:00	17:41:00	none
CG	2014-10-20	West End	15:23:00	15:28:00	none	-
CG	2014-10-20	Dietrick	15:29:00	15:33:00	none	-
JH	2014-10-22	cheatham	11:27:00	11:43:00	none
JH	2014-10-22	fralin	11:45:00	12:00:00	none
JH	2014-10-22	mcbryde	14:45:00	15:00:00	none
AL	2014-10-22	davidson	16:54:00	17:00:00	none
AL	2014-10-22	newman library	17:30:00	17:36:00	none
CG	2014-10-22	West End	12:33:00	12:37:00	none	-
CG	2014-10-22	Dietrick	12:37:00	12:41:00	none	-
AL	2014-10-22	signature eng bldg	17:06:00	17:22:00	Sparrow (unknown)	A	Alive, stunned, fly away eventually
AL	2014-10-22	signature eng bldg	x	x	Tufted Titmouse	A
JH	2014-10-24	cheatham	11:20:00	11:36:00	none
JH	2014-10-24	fralin	11:38:00	11:52:00	none
JH	2014-10-24	mcbryde	14:35:00	14:50:00	none
AL	2014-10-24	davidson	14:18:00	14:24:00	none
AL	2014-10-24	signature eng bldg	14:32:00	14:38:00	none
AL	2014-10-24	newman library	14:55:00	15:02:00	none
CG	2014-10-24	West End (38)	14:57:00	15:02:00	none	-
CG	2014-10-24	Dietrick (189)	15:02:00	15:06:00	none	-
JH	2014-10-27	cheatham	11:00:00	11:14:00	none
JH	2014-10-27	fralin	11:16:00	11:31:00	none
JH	2014-10-27	mcbryde	11:46:00	12:05:00	none
AL	2014-10-27	davidson	16:56:00	17:02:00	none
AL	2014-10-27	signature eng bldg	17:10:00	17:15:00	none
AL	2014-10-27	newman library	17:25:00	17:31:00	none
CG	2014-10-27	West End (38)	13:05:00	13:09:00	none	-
CG	2014-10-27	Dietrick (189)	12:30:00	12:34:00	Song Sparrow	(front)	On the ledge on the second floor (pictures 1-2)
JH	2014-10-29	cheatham	11:05:00	11:20:00	none
JH	2014-10-29	fralin	11:22:00	11:38:00	none
JH	2014-10-29	mcbryde	12:03:00	12:18:00	none
AL	2014-10-29	davidson	16:55:00	17:02:00	none
AL	2014-10-29	signature eng bldg	17:09:00	17:14:00	none
AL	2014-10-29	newman library	17:27:00	17:33:00	none
JH	2014-10-31	cheatham	11:08:00	11:23:00	none
JH	2014-10-31	fralin	11:25:00	11:40:00	none
JH	2014-10-31	mcbryde	14:30:00	14:45:00	none
AL	2014-10-31	davidson	14:16:00	14:21:00	none
AL	2014-10-31	signature eng bldg	14:28:00	14:33:00	none
AL	2014-10-31	newman library	14:43:00	14:49:00	none
JH	2014-11-03	cheatham	11:30:00	11:50:00	none
JH	2014-11-03	fralin	11:55:00	12:15:00	none
JH	2014-11-03	mcbryde	14:20:00	14:36:00	none
AL	2014-11-03	davidson	14:17:00	14:25:00	none
AL	2014-11-03	signature eng bldg	14:33:00	14:38:00	none
AL	2014-11-03	newman library	14:46:00	14:53:00	none
LB	2014-11-04	Cowgill	15:20:00	15:29:00	none
JH	2014-11-05	cheatham	11:00:00	11:16:00	none
JH	2014-11-05	fralin	11:20:00	11:36:00	none
JH	2014-11-05	mcbryde	12:00:00	12:15:00	none
AL	2014-11-05	davidson	14:16:00	14:22:00	none
AL	2014-11-05	signature eng bldg	14:30:00	14:36:00	none
AL	2014-11-05	newman library	14:45:00	14:52:00	none
LB	2014-11-06	Cowgill	15:16:00	15:25:00	none
JH	2014-11-07	cheatham	10:50:00	11:15:00	none
JH	2014-11-07	fralin	11:20:00	11:35:00	none
JH	2014-11-07	mcbryde	11:50:00	12:10:00	none
JH	2014-11-10	cheatham	10:55:00	11:20:00	none
JH	2014-11-10	fralin	11:25:00	11:40:00	none
JH	2014-11-10	mcbryde	12:02:00	1218	none
AL	2014-11-10	davidson	14:16:00	14:22:00	none
AL	2014-11-10	signature eng bldg	14:30:00	14:36:00	none
AL	2014-11-10	newman library	14:45:00	14:54:00	none
JH	2014-11-12	cheatham	11:25:00	11:40:00	none
JH	2014-11-12	fralin	11:45:00	12:00:00	none
JH	2014-11-12	mcbryde	14:40:00	15:00:00	none
AL	2014-11-12	davidson	14:15:00	14:22:00	none
AL	2014-11-12	signature eng bldg	14:28:00	14:34:00	none
AL	2014-11-12	newman library	15:33:00	15:40:00	none
JH	2014-11-14	cheatham	11:00:00	11:23:00	none
JH	2014-11-14	fralin	11:26:00	11:40:00	none
JH	2014-11-14	mcbryde	12:05:00	12:20:00	none
AL	2014-11-14	davidson	14:17:00	14:24:00	none
AL	2014-11-14	signature eng bldg	14:31:00	14:37:00	none
AL	2014-11-14	newman library	14:46:00	14:52:00	none
AL	2014-11-17	davidson	14:16:00	14:21:00	none
AL	2014-11-17	signature eng bldg	14:28:00	14:33:00	none
AL	2014-11-17	newman library	14:42:00	14:48:00	none
LB	2014-11-18	Cowgill	15:00:00	15:09:00	none
AL	2014-11-19	davidson	14:19:00	14:25:00	none
AL	2014-11-19	signature eng bldg	14:32:00	14:37:00	none
AL	2014-11-19	newman library	14:47:00	14:54:00	none
AL	2014-12-01	davidson	14:17:00	14:23:00	none
AL	2014-12-01	signature eng bldg	14:30:00	14:37:00	none
AL	2014-12-01	newman library	14:48:00	14:57:00	none
AL	2014-12-03	davidson	14:15:00	14:21:00	none
AL	2014-12-03	signature eng bldg	14:27:00	14:34:00	none
AL	2014-12-03	newman library	15:09:00	15:17:00	none
AL	2014-12-08	davidson	14:17:00	14:27:00	none
AL	2014-12-08	signature eng bldg	14:34:00	14:40:00	none
AL	2014-12-08	newman library	14:49:00	14:56:00	none
AL	2014-12-10	davidson	14:14:00	14:20:00	none
AL	2014-12-10	signature eng bldg	14:27:00	14:33:00	none
AL	2014-12-10	newman library	14:56:00	15:03:00	none
reported by student	2015-03-24	fralin	x	x	Golden-crowned Kinglet
AL	2015-03-26	signature eng bldg	17:38:00	17:49:00	American Robin	F	No windows nearby
AL	2015-03-26	davidson	17:24:00	17:31:00	none
AL	2015-03-31	davidson	14:16:00	14:22:00	none
AL	2015-03-31	signature eng bldg	14:30:00	14:36:00	none
AL	2015-04-02	davidson	16:01:00	16:07:00	none
AL	2015-04-02	signature eng bldg	16:15:00	16:20:00	none
AL	2015-04-08	signature eng bldg	14:41:00	14:47:00	none
AL	2015-04-08	davidson	14:55:00	15:01:00	none
AL	2015-04-11	davidson	15:27:00	15:33:00	none
AL	2015-04-11	signature eng bldg	15:41:00	15:48:00	none
AL	2015-04-15	davidson	13:34:00	13:39:00	none
AL	2015-04-15	signature eng bldg	13:47:00	13:52:00	none
AL	2015-04-18	davidson	19:33:00	19:40:00	none
AL	2015-04-18	signature eng bldg	19:48:00	19:54:00	none
AL	2015-04-21	davidson	12:59:00	13:05:00	none
AL	2015-04-21	signature eng bldg	13:13:00	13:19:00	none
AL	2015-04-23	davidson	17:35:00	17:40:00	none
AL	2015-04-23	signature eng bldg	17:48:00	17:52:00	none
AL	2015-04-29	davidson	13:16:00	13:23:00	none
AL	2015-04-29	signature eng bldg	13:31:00	13:36:00	none
AL	2015-05-03	davidson	19:09:00	19:15:00	none
AL	2015-05-03	signature eng bldg	19:27:00	19:34:00	none
AL	2015-05-07	davidson	12:52:00	12:58:00	none
AL	2015-05-07	signature eng bldg	13:06:00	13:11:00	none
